# Supplementary material for: Feasibility of Developing Audiovisual Material for Training Needs in a Vietnam Orphanage: A Mixed-Method Design
Source: Int J Environ Res Public Health. 2023 Feb 10;20(4):3118. doi: 10.3390/ijerph20043118 (PMC9966681; doi:10.3390/ijerph20043118)
Supplement: Supplementary file 1 [file ijerph-20-03118-s001.zip]

Archive with 1 entries (1 files):
- ijerph-2038093-supplementary.pdf
